# Supplementary material for: Genomic Analysis of Resistance to Exserohilum turcicum in Nigerien and Senegalese Sorghum Using GWAS and Machine Learning
Source: Pathogens. 2026 Apr 5;15(4):389. doi: 10.3390/pathogens15040389 (PMC13118907; doi:10.3390/pathogens15040389)
Supplement: Supplementary file 1 [file pathogens-15-00389-s001.zip]

Archive with 4 entries (3 files):
- pathogens-4195952-supplementary/
- pathogens-4195952-supplementary/Supplementary Figure S1.png
- pathogens-4195952-supplementary/Table S1 Copy of S1_top_80_persent_comlmp_positions_catboost_inc.xlsx
- pathogens-4195952-supplementary/Table S2 Copy of S2_top_80_persen_cumImp_positions_catboost_sev.xlsx
