# Supplementary material for: Genomic Analysis of Resistance to Exserohilum turcicum in Nigerien and Senegalese Sorghum Using GWAS and Machine Learning
Source: Pathogens. 2026 Apr 5;15(4):389. doi: 10.3390/pathogens15040389 (PMC13118907; doi:10.3390/pathogens15040389)
Supplement: Supplementary file 1 [file pathogens-15-00389-s001.zip › pathogens-4195952-supplementary/Table S1 Copy of S1_top_80_persent_comlmp_positions_catboost_inc.xlsx]

## Sheet: top_80_persent_comlmp_positions
Feature	Importance
S10_8612514	1.72913
S02_45330755	1.73413
S04_50029123	1.74959
S04_51243207	1.77664
S01_5328149	1.79453
S01_78241302	1.7946
S04_11347193	1.80919
S02_15978484	1.81051
S01_16732040	1.82189
S06_169066	1.8492
S04_14124686	1.85481
S05_24693859	1.88993
S10_47146436	1.90571
S06_17748994	1.92037
S07_55329401	1.93007
S07_45483078	1.94294
S06_31271469	1.945
S06_22078637	1.99484
S04_63077203	1.99525
S09_43219891	1.99711
S08_16673793	2.00331
S04_25087281	2.04994
S08_8308339	2.05693
S10_44496510	2.05943
S07_16071693	2.06889
S08_41101147	2.10728
S09_24592450	2.11917
S09_45252558	2.12943
S08_39939598	2.13182
S07_63920297	2.14263
S05_65123843	2.15082
S02_50596409	2.16854
S02_17892032	2.1714
S02_60278407	2.17822
S06_6298803	2.20626
S03_45554874	2.21578
S08_23725510	2.24407
S04_23724386	2.25186
S09_34382459	2.27155
S10_44361319	2.28101
S06_56082854	2.28694
S07_9959803	2.28896
S03_66821600	2.34824
S04_49969641	2.35844
S03_24714376	2.38984
S03_34117300	2.46171
S01_53747625	2.4697
S02_24152268	2.50483
S05_63549821	2.52502
S09_44108163	2.54504
S05_25277486	2.58568
S04_27218320	2.65046
S01_36387556	2.65868
S08_26256701	2.67088
S01_48571180	2.68285
S08_40365130	2.71671
S04_51187373	2.77549
S04_49795321	2.78593
S06_20924964	2.79344
S06_54549411	2.79895
S04_9581797	2.80876
S09_43574470	2.8138
S02_46437395	2.81766
S05_40265662	2.82637
S08_29980459	2.89062
S02_38561918	2.93073
S09_2975713	3.01084
S10_48489901	3.01303
S02_46203038	3.07685
S02_66357196	3.08814
S06_25729316	3.15338
S08_14872468	3.159
S07_17698443	3.1679
S08_18711376	3.17132
S01_72405585	3.17661
S05_35564307	3.19921
S04_46988493	3.23215
S10_34004053	3.23278
S07_51709180	3.23596
S04_49092639	3.23766
S04_45866785	3.24347
S05_24940560	3.28751
S02_12576483	3.29656
S09_8032303	3.34776
S05_6733370	3.3504
S07_10453098	3.4439
S07_46006000	3.48146
S02_40012741	3.49291
S02_22479942	3.51333
S02_52824654	3.57735
S07_26192567	3.62004
S07_12987886	3.64462
S05_5498086	3.66674
S01_40653936	3.87556
S08_31672876	3.90755
S09_43191073	3.93121
S02_13549633	3.9613
S01_46841414	4.00559
S09_48903328	4.08562
S02_15944706	4.12026
S05_39404525	4.12433
S05_24483868	4.18116
S09_52286558	4.19586
S03_18238090	4.22458
S01_13651497	4.29784
S09_8308035	4.31213
S08_20372514	4.45622
S03_38630846	4.45768
S10_42209856	4.47483
S09_12958763	4.61634
S07_24806268	4.65926
S01_39562975	4.74882
S01_58121768	4.76905
S06_1815799	4.8463
S05_11617344	4.85007
S08_54304073	4.87877
S02_7527763	4.97542
S08_50047622	4.99267
S08_7597147	5.02055
S02_45948400	5.48993
S06_36118981	5.50908
S05_9649367	5.5154
S02_54879183	5.58128
S03_8725211	5.65471
S09_38670621	5.76546
S06_17514994	5.86465
S03_19456551	5.93359
S02_6973764	6.04449
S06_34507263	6.19024
S02_41719565	6.22803
S08_23578619	6.23656
S03_62620505	6.27019
S02_52668329	6.47616
S09_14076709	6.51844
S01_1975325	6.52412
S06_49980009	6.55631
S07_47187806	6.60906
S07_4054552	6.87593
S06_31352204	7.01244
S04_13016824	7.05487
S02_58393260	7.10007
S09_53868624	7.30621
S01_32495893	7.42564
S09_34215614	7.44537
S07_40628014	7.53131
S04_50611676	7.65484
S02_31376730	7.876
S05_4439249	7.95249
S04_15161424	8.0115
S05_40227796	8.33992
S09_42863541	8.43688
S03_29104005	8.63329
S07_17451329	8.85976
S06_14139602	8.92576
S03_168009	8.93307
S04_19712421	8.9394
S05_27464173	8.94485
S08_56454458	8.95055
S08_40365352	9.09397
S01_77917915	9.3843
S05_55776166	9.50719
S07_17451379	9.61005
S06_21977480	10.0171
S09_34755344	10.0204
S08_38033009	10.1905
S10_17680944	10.3711
S01_11506308	10.3756
S03_1098359	10.6542
S06_16212630	10.6728
S03_51636414	11.113
S08_55834191	12.1453
S08_48672534	12.1609
S10_6757879	12.3645
S06_14139452	12.4139
S05_60511011	12.8085
S07_103597	12.9217
S10_35177044	13.2226
S09_11768391	13.4546
S09_22778229	13.6213
S03_6826943	13.7754
S08_20869597	14.3651
S02_15791450	15.9171
S08_37335294	16.4071
S08_29367957	18.7579
S08_1958154	18.8896
S04_15162151	19.5553
S02_44848006	21.7714
S02_36432922	25.0667
S01_53948417	29.1115
S06_16654477	30.5859
S02_52200082	32.6519
S01_53951729	35.5783
S02_27002932	42.076
S10_6954311	49.2464
S08_10325034	100
