# Supplementary material for: Genomic Analysis of Resistance to Exserohilum turcicum in Nigerien and Senegalese Sorghum Using GWAS and Machine Learning
Source: Pathogens. 2026 Apr 5;15(4):389. doi: 10.3390/pathogens15040389 (PMC13118907; doi:10.3390/pathogens15040389)
Supplement: Supplementary file 1 [file pathogens-15-00389-s001.zip › pathogens-4195952-supplementary/Table S2 Copy of S2_top_80_persen_cumImp_positions_catboost_sev.xlsx]

## Sheet: top_80_persen_cumImp_positions_
Feature	Importance
S01_26433617	6.42961
S03_46268535	6.43399
S04_21973101	6.4352
S06_34288592	6.43937
S08_57602804	6.51598
S10_39967663	6.52386
S10_11323413	6.54157
S02_27313069	6.54583
S06_31273940	6.54763
S08_54487199	6.56717
S09_14182388	6.5784
S03_19362064	6.58752
S06_53737760	6.59442
S06_19779580	6.59758
S07_47726191	6.60686
S02_65866738	6.61809
S01_57791212	6.66437
S02_301559	6.67277
S06_24336287	6.72269
S04_42523126	6.73413
S10_34945889	6.78009
S08_22659411	6.79542
S09_7175927	6.81169
S08_33202597	6.81356
S05_34091855	6.82009
S04_28279105	6.82904
S06_3434973	6.84012
S05_23780880	6.84372
S03_25962704	6.922
S07_61509160	6.92747
S04_66950126	6.92829
S06_17467834	6.93147
S07_24730744	6.94244
S07_46265056	6.94492
S05_10336039	6.95132
S04_24169644	6.95751
S03_48323614	6.96613
S05_29851775	6.99868
S09_13976607	7.0558
S06_22772652	7.06617
S01_38227292	7.10262
S02_62388387	7.12674
S02_7924160	7.15953
S01_15057987	7.16328
S04_37711918	7.20287
S04_26771473	7.24942
S06_8145206	7.26036
S06_9329637	7.29887
S09_55568892	7.30587
S04_60616382	7.36744
S09_44872168	7.38505
S01_46451411	7.40443
S07_63927726	7.45307
S02_50596409	7.45444
S09_35715567	7.46336
S02_49490575	7.47428
S06_29288555	7.4751
S05_11067380	7.47645
S09_38968413	7.48946
S01_27905130	7.49679
S03_14404902	7.52552
S03_46553090	7.55558
S01_38959350	7.55644
S04_26430726	7.56313
S02_52289596	7.59831
S03_13979516	7.60548
S05_44896363	7.63611
S08_1050544	7.64828
S10_41931238	7.66598
S09_9722282	7.67342
S01_25423373	7.68552
S05_30845281	7.6884
S03_56840579	7.68875
S05_46235994	7.71361
S05_27507314	7.73991
S03_17565443	7.75396
S07_55880	7.79167
S04_10111655	7.79457
S01_78298976	7.8185
S08_5071991	7.87141
S03_32657119	7.87661
S03_22245616	7.88359
S07_19956328	7.90501
S06_11730770	7.93721
S04_40293819	7.98035
S04_26197368	7.99867
S05_65051146	8.00124
S02_56440085	8.00419
S03_5298698	8.05995
S06_20861988	8.06145
S09_23176632	8.07947
S08_2362526	8.09371
S06_28152448	8.09797
S08_2780031	8.09887
S05_40977902	8.10548
S09_20388455	8.10731
S09_26073372	8.1155
S07_44468037	8.16585
S02_43780242	8.19231
S04_22772410	8.19768
S10_28431964	8.19994
S05_46710676	8.21
S05_5471166	8.22479
S05_10133223	8.22521
S04_53723196	8.22904
S07_44225394	8.27119
S04_28310629	8.29007
S06_3192975	8.2951
S02_51136468	8.31057
S04_47746027	8.33332
S06_14789188	8.33432
S03_35584000	8.35521
S09_37535225	8.36358
S02_52206472	8.38287
S10_279007	8.39927
S09_11840849	8.40238
S06_43290090	8.40858
S06_31300152	8.44095
S05_43997798	8.45034
S01_34154890	8.46949
S05_8651127	8.49661
S02_33512444	8.52358
S09_20000276	8.53198
S05_57141899	8.5609
S02_14426140	8.58839
S04_47178928	8.63205
S04_55564284	8.73599
S05_1146406	8.75392
S07_38016926	8.75418
S01_46801713	8.76815
S07_28971192	8.79801
S03_19781137	8.82397
S05_46516382	8.87133
S07_61528215	8.87135
S05_46521542	8.91505
S07_25532964	8.91945
S04_9799022	8.95811
S07_31567191	8.99685
S08_25286384	9.01642
S01_47474279	9.05036
S02_21487640	9.0642
S05_34134662	9.11594
S04_67415299	9.21765
S04_15060671	9.23981
S02_20653122	9.25961
S10_33749328	9.27604
S08_19622957	9.27694
S02_41792801	9.3029
S04_68479158	9.31704
S04_3654764	9.34283
S07_48974359	9.37117
S04_13520364	9.42022
S05_38867199	9.45305
S06_18430180	9.50083
S02_33342118	9.50417
S09_32578725	9.51955
S01_50668078	9.57795
S05_30804072	9.59724
S05_39450657	9.62141
S04_38146088	9.64714
S09_58622426	9.68049
S02_57397429	9.68292
S04_8683617	9.71939
S10_40855857	9.73037
S04_52218964	9.75547
S10_13192433	9.7588
S06_24290877	9.81142
S10_51080150	9.82423
S07_28292295	9.85865
S01_50660489	9.94131
S06_33691319	9.95002
S04_43552668	9.9628
S02_53437983	9.99357
S01_39755586	10.0415
S02_45624313	10.0702
S09_37781614	10.1089
S01_51335840	10.1758
S03_43481206	10.1778
S04_39606097	10.1785
S02_63432559	10.2008
S08_52257459	10.2227
S10_18239386	10.2715
S06_43764437	10.2764
S02_14323010	10.3416
S03_14580999	10.3554
S10_24668564	10.3677
S03_17504581	10.3736
S05_54077934	10.3794
S10_40255113	10.4081
S03_33074383	10.4416
S06_32861267	10.4564
S01_33666978	10.4846
S03_35921659	10.5388
S04_39948438	10.6197
S06_693822	10.6344
S07_27168217	10.6451
S05_37834332	10.6558
S07_49191455	10.6801
S03_17550786	10.7762
S02_31546208	10.7939
S05_30921184	10.8054
S01_55872754	10.8209
S06_4082015	10.8692
S02_27114979	10.9068
S06_3280576	10.9989
S04_22364252	11.0005
S09_37692747	11.04
S01_63236584	11.0739
S04_23392470	11.0962
S05_61269740	11.1753
S03_53611367	11.2067
S09_55781855	11.2351
S03_63665578	11.2492
S05_51808254	11.3737
S08_29450989	11.4166
S03_18412345	11.5529
S04_18551417	11.5757
S04_24163825	11.59
S03_37516742	11.5919
S03_39152914	11.6398
S09_21014619	11.6436
S04_68599953	11.6486
S07_64866149	11.6495
S08_26664423	11.6588
S02_59050587	11.68
S01_9749344	11.6932
S07_65468787	11.701
S04_26475788	11.73
S07_15145147	11.7416
S07_53772958	11.7469
S04_49779040	11.7696
S03_13561983	11.7853
S04_7411512	11.9012
S05_67065234	11.9132
S02_15884117	11.9417
S03_55009156	11.97
S06_34716057	11.9937
S04_39412719	12.0356
S05_62493094	12.0895
S03_44440079	12.1423
S01_22476299	12.1847
S02_54879183	12.3228
S09_20141452	12.3274
S10_7853338	12.3432
S05_18649899	12.3707
S10_19617391	12.3803
S07_22243938	12.3911
S07_46482906	12.4127
S06_22070492	12.4464
S10_25906669	12.5103
S02_33380082	12.522
S07_43146428	12.5285
S02_19898590	12.5915
S09_7237812	12.7327
S01_12467085	12.818
S05_41908592	12.858
S09_19238868	12.9102
S04_13466096	12.9693
S02_36334038	12.9871
S02_2251153	12.9941
S06_18319713	13.0037
S04_9639248	13.0044
S03_13978346	13.063
S09_7289227	13.0841
S03_56373228	13.111
S04_51252683	13.1678
S06_30234179	13.1806
S10_34054129	13.1832
S03_69637497	13.231
S01_53286305	13.2511
S04_20380862	13.3799
S10_16632683	13.4007
S01_48501496	13.4124
S09_37845596	13.4563
S01_25423816	13.4565
S08_22865343	13.4946
S09_39204251	13.508
S03_8687139	13.6034
S06_35487094	13.637
S02_68236263	13.6412
S03_33584515	13.6892
S07_21358331	13.7574
S03_39469665	13.8122
S02_27313041	13.8366
S09_40343912	13.8579
S06_16339626	13.9156
S01_38696598	13.9497
S06_4299207	14.0058
S05_67859357	14.007
S06_32335303	14.1308
S10_11887303	14.1372
S02_4804639	14.2468
S07_795655	14.2837
S01_36665096	14.2854
S03_30118143	14.4247
S03_19973354	14.4424
S01_40118453	14.4862
S05_35007847	14.5199
S01_34830918	14.6909
S02_14831074	14.6981
S02_34728769	14.7557
S03_24939489	14.7774
S08_48746504	14.8154
S01_22269268	14.9342
S04_34992243	14.9744
S08_43729172	14.9876
S10_10155371	15.0095
S02_44277285	15.0418
S01_76247801	15.0703
S04_2183103	15.0962
S10_8917210	15.121
S05_23725372	15.1273
S08_55289151	15.1431
S06_2184315	15.1754
S05_9771287	15.2673
S02_33769678	15.3629
S01_1096722	15.3947
S08_17225685	15.395
S07_57755472	15.405
S02_35004933	15.4158
S01_77696266	15.4385
S04_63854090	15.4572
S06_52744822	15.5317
S06_16905107	15.6118
S03_16991152	15.8037
S01_77919523	15.8527
S01_66220760	15.8843
S08_29935923	15.885
S02_2296588	15.8946
S02_19927523	15.912
S10_22786623	16.0937
S04_68153757	16.2094
S01_11196797	16.3324
S06_53980192	16.4154
S08_35015347	16.5284
S03_23123583	16.5681
S02_11108409	16.6257
S05_47988907	16.6913
S02_51183687	16.7141
S05_56877272	17.0313
S09_32570417	17.0846
S02_61069794	17.2446
S07_49006421	17.2602
S01_16908479	17.28
S02_42340731	17.29
S04_15562480	17.3238
S01_21294030	17.4363
S05_6592562	17.4523
S02_57741394	17.4626
S10_27956080	17.4678
S08_45257667	17.4748
S08_12121030	17.5687
S01_47283327	17.7478
S08_13644730	17.9833
S02_11684302	17.9955
S08_39306130	18.0334
S10_40195506	18.0684
S09_50002290	18.1088
S09_27045453	18.1444
S03_39169024	18.1681
S06_29653936	18.1804
S07_21394521	18.2085
S06_9641713	18.2752
S07_54251874	18.5845
S01_22269324	18.5966
S08_15984912	18.6512
S05_8005079	18.7749
S05_53639573	18.9098
S10_36803192	18.9338
S05_47607374	18.9526
S02_19864535	18.9747
S04_35856203	18.9818
S08_58246700	19.0115
S03_35976395	19.0382
S09_30826412	19.0644
S06_32580342	19.1477
S07_61562220	19.1588
S06_45785478	19.2755
S08_16367386	19.3122
S10_9997601	19.3122
S07_39723177	19.4104
S09_894863	19.4624
S05_4795679	19.4814
S09_41755498	19.6117
S01_36423037	19.62
S05_46774537	19.6303
S02_1970094	19.6703
S04_44974654	19.778
S01_13080122	20.1485
S01_19926604	20.1808
S08_58155680	20.2071
S07_31387662	20.2264
S05_18133960	20.4646
S05_8225232	20.4922
S09_3016079	20.5024
S06_21923205	20.6819
S06_304287	20.6944
S02_59206713	20.7097
S01_38738012	20.782
S06_20420062	20.8158
S07_31585587	20.8193
S02_5425590	20.8322
S01_25538635	21.259
S05_46642216	21.5463
S05_29208960	21.6212
S10_18143021	21.8958
S07_32368725	21.9516
S02_10663988	22.0548
S08_50899416	22.1567
S04_11632310	22.341
S05_27905201	22.3634
S07_43506044	22.4703
S01_46157867	22.4825
S01_53026039	22.6398
S01_55342249	22.8007
S01_56230668	22.9693
S10_7167400	23.0207
S02_9136625	23.0244
S02_72606142	23.5139
S07_30216642	23.5717
S09_7436749	23.7502
S10_8357233	24.0394
S04_816722	24.5345
S01_19026295	24.5532
S03_36041186	24.6104
S02_49430412	24.6233
S02_41455162	24.6518
S05_40433237	24.7987
S04_61154419	25.2063
S08_31675117	25.4239
S07_15459573	25.4511
S06_53176813	25.5301
S10_50821048	25.6348
S07_9547176	25.6697
S02_77738004	25.9043
S05_45889183	25.9045
S08_53561936	25.9926
S01_46800332	26.0253
S08_40283451	26.2497
S06_12432367	26.3177
S03_58514680	26.6237
S10_11898467	27.1596
S09_18910589	27.6721
S05_52422705	27.7716
S10_6882059	28.231
S02_1008054	28.3187
S05_29870947	28.564
S05_25783396	28.6285
S06_14940638	28.8804
S02_70839358	29.5839
S08_37969233	29.6197
S04_37121186	29.7051
S04_6243760	30.2091
S07_57683984	30.2238
S01_13157606	30.4271
S08_8394619	30.5109
S06_4298922	31.0137
S08_61407364	31.1519
S02_38092977	31.1811
S06_17640487	31.3291
S01_39712996	31.3954
S05_32443849	31.8855
S03_19290981	32.1434
S08_45068221	32.1808
S01_47345217	32.1885
S01_50743144	32.2695
S04_18867743	32.3589
S05_30598224	32.3605
S05_5253222	32.866
S05_1646387	32.8685
S05_16428724	33.0859
S03_32647278	33.2993
S05_30428430	33.4519
S06_21042347	34.0877
S07_16339056	34.1074
S08_6051175	34.2634
S06_39604899	34.4917
S02_21136626	34.515
S08_7738372	34.8283
S10_49759176	34.8737
S02_60958418	35.0389
S08_18360632	35.2255
S06_44706151	35.2793
S08_2413440	35.9174
S07_47643826	36.2803
S03_16730246	36.3105
S07_28756984	36.3228
S08_53484002	36.7584
S01_26811708	37.0738
S06_2749447	37.7398
S10_22875472	37.9388
S06_15934480	38.4927
S08_11008605	39.2674
S02_22868208	39.4312
S09_11840982	40.4681
S10_28693786	40.5273
S05_43510799	41.1993
S09_57901770	41.2318
S03_37676690	41.2597
S08_11342511	41.2788
S02_62904944	41.8233
S08_25533606	42.3647
S06_2491724	42.39
S05_50886424	43.7844
S06_29724862	44.2674
S06_14594536	44.3257
S01_49444448	44.4112
S04_21449478	44.5521
S01_27585824	45.2297
S03_45836805	46.1661
S04_59955677	48.3757
S07_54031914	48.6568
S07_56310599	53.2542
S08_55879513	53.7552
S04_39226240	54.5537
S08_45324174	55.5903
S01_18665348	56.0794
S08_51259028	57.787
S02_9865097	57.8012
S03_6272737	58.3947
S10_22350632	61.8372
S03_19818301	62.1497
S01_25423588	64.2945
S08_59046291	65.6652
S01_58031269	66.2888
S06_44548073	75.6885
S02_37295341	76.0167
S08_6923961	79.4484
S01_31399023	85.5228
S05_28841699	87.0548
S03_26251165	88.2536
S03_53854084	90.7092
S02_12376308	90.7693
S06_53021705	94.6264
S09_24964148	97.5392
S05_38801458	98.409
S02_47024283	100
